# Supplementary material for: Parvalbumin neurons enhance temporal coding and reduce cortical noise in complex auditory scenes
Source: Commun Biol. 2023 Jul 19;6:751. doi: 10.1038/s42003-023-05126-0 (PMC10356822; doi:10.1038/s42003-023-05126-0)
Supplement: Supplementary file 4 — Supplementary Data 1 [file 42003_2023_5126_MOESM4_ESM.xlsx]

## Sheet: 1e
Clean			Masked
Ctrl	Laser		Ctrl	Laser
12.1167	13.05		10.75	10.65
35.2167	34.4833		13.6833	14.75
53.0333	62.1333		11.35	13.2333
51.65	60.15		9.18333	10.8167
19.5	28.8333		51.7333	56.7333
18.9167	23.4833		29.4333	30.8833
21.85	22.25		9.48333	8.43333
21.1833	24.7667		31.9333	29.7167
40.55	45.4667		25	32.25
43.7	50.6667		27.4167	35.4167
52.2833	57.65		28.65	35.7167
31.2833	40.4333		26.4167	24.55
45.95	47.7		24.0333	22.25
29.6667	35.0667		26.0333	23.3167
21.95	27.85		25.8167	21.95
28.6333	34.3		24.8167	22.8667
7.25	7.71667		21.0167	26.7833
28.85	26.4833		31.4333	40.25
26.7667	30.1833		29.6833	37.9
23.1833	31.9		26.2	36.3833
21.9	29.3833
30.25	36.4167
11.8333	16.6
44.7667	44.0833
41.0333	40.1167
19.15	23.1833
33.85	35.0833
7.98333	17.2667
5.96667	15.0167
18.4	27.3667
19.7	28.95
20.2	28.0167
25.6667	34.1667
16.75	25.4833
19.85	17.6667
23.2333	19.9667
22.2667	20.65
26.0667	22.7833
20.6333	26.2333
25.0667	29.9333
32.4167	37.1667
28.5333	34.5
22.3333	19.6167
23.1667	17.9667
25.9167	19.1333
21.2167	30.85
24.6333	33.4333
27.8333	36.9667
24.5667	33.9667

## Sheet: 2f
Target	Masker	Perf
-90	-90	50.2778
0	-90	64.7222
45	-90	88.0556
90	-90	62.4444
-90	0	63.0556
0	0	67.8333
45	0	71.6667
90	0	64.8889
-90	45	54.2778
0	45	55
45	45	72.2222
90	45	66.5556
-90	90	51.7778
0	90	51.3889
45	90	75.4444
90	90	60.1111
-90	-90	54.6111
0	-90	54.3333
45	-90	60.3333
90	-90	55.7222
-90	0	64
0	0	52.3889
45	0	47.7778
90	0	60.3889
-90	45	50.7222
0	45	53.7222
45	45	51.1111
90	45	58.5
-90	90	42.7222
0	90	53.4444
45	90	46.6667
90	90	53.7778
-90	-90	48.0556
0	-90	63.7778
45	-90	74.2222
90	-90	57
-90	0	59.8333
0	0	61.3889
45	0	57.3889
90	0	56.9444
-90	45	56
0	45	55.2222
45	45	62.2222
90	45	46.6667
-90	90	63.9444
0	90	60.1667
45	90	68.3333
90	90	56.7222
-90	-90	57.7222
0	-90	65.6667
45	-90	55.1111
90	-90	53.5556
-90	0	50.6111
0	0	45.0617
45	0	51.3889
90	0	55.1667
-90	45	56.9444
0	45	50.4444
45	45	54.3333
90	45	49.5
-90	90	52.2222
0	90	61.2778
45	90	51.7778
90	90	52.5463
-90	-90	57.7778
0	-90	57.4444
45	-90	65.5556
90	-90	67.8889
-90	0	46.6667
0	0	60.1852
45	0	68.5556
90	0	67.2778
-90	45	49.7222
0	45	53.2222
45	45	62.7222
90	45	60.7222
-90	90	51.7778
0	90	59.5556
45	90	63.9444
90	90	65.6636
-90	-90	53.2778
0	-90	68.5556
45	-90	70.0556
90	-90	67.3333
-90	0	49.1667
0	0	54.9383
45	0	83.4444
90	0	54.8333
-90	45	50.9444
0	45	54.1667
45	45	52.0556
90	45	50.5
-90	90	61.7778
0	90	66.7222
45	90	59.8333
90	90	52.0833
-90	-90	54.7222
0	-90	54.2222
45	-90	62.2778
90	-90	60.6667
-90	0	60.5
0	0	49.8457
45	0	45.8889
90	0	55.2222
-90	45	64.2778
0	45	53
45	45	53.4444
90	45	56.7222
-90	90	54.7222
0	90	58.9444
45	90	57.3333
90	90	53.0864
-90	-90	56.8333
0	-90	57.0556
45	-90	52.2778
90	-90	63.1667
-90	0	53.6667
0	0	44.3673
45	0	52.2778
90	0	47.9444
-90	45	51.2222
0	45	52.2778
45	45	56.8333
90	45	46.8889
-90	90	51.3333
0	90	57.6667
45	90	58.7222
90	90	58.642
-90	-90	53.2778
0	-90	55.6667
45	-90	61.4198
90	-90	51.0556
-90	0	58.1111
0	0	49.537
45	0	56.2778
90	0	60.2222
-90	45	53.2222
0	45	56.3333
45	45	51.6667
90	45	47.3889
-90	90	51.9444
0	90	54.0556
45	90	57.5556
90	90	56.0185
-90	-90	51.5
0	-90	65.4444
45	-90	57.7222
90	-90	63.3889
-90	0	51.8333
0	0	49.4444
45	0	47.2778
90	0	53.0556
-90	45	51.3889
0	45	58.0556
45	45	58.3333
90	45	46.3333
-90	90	62.1111
0	90	74.3333
45	90	68.5556
90	90	51.2346
-90	-90	56.3333
0	-90	68.3333
45	-90	63.1111
90	-90	57
-90	0	49.9444
0	0	57.8704
45	0	69.1667
90	0	54.8333
-90	45	47.8889
0	45	54.2222
45	45	58.3889
90	45	52.2222
-90	90	53.1111
0	90	69.8333
45	90	65.1111
90	90	66.7438
-90	-90	54.1111
0	-90	63
45	-90	67.4444
90	-90	69.1667
-90	0	63.6111
0	0	60.1852
45	0	62.5
90	0	60.8889
-90	45	52
0	45	58.5556
45	45	56.2778
90	45	58.2778
-90	90	51.3889
0	90	59.5556
45	90	56.1111
90	90	55.0926
-90	-90	52.5556
0	-90	65.3333
45	-90	56.8889
90	-90	58.3889
-90	0	53.2222
0	0	57.3302
45	0	51.9444
90	0	56.1111
-90	45	49.5
0	45	50.3333
45	45	60.2778
90	45	49.2222
-90	90	52.5556
0	90	61.6111
45	90	61.7222
90	90	63.8889
-90	-90	66.6667
0	-90	63.4444
45	-90	71.9444
90	-90	60.9444
-90	0	50.8333
0	0	54.4753
45	0	56.2222
90	0	46.0556
-90	45	55.1111
0	45	55.5
45	45	53.6111
90	45	58
-90	90	64.4444
0	90	65.9444
45	90	64
90	90	57.4846
-90	-90	52
0	-90	62.3889
45	-90	56.7222
90	-90	60.1667
-90	0	57.3333
0	0	60.8796
45	0	51.3889
90	0	47.9444
-90	45	56.6111
0	45	63.3889
45	45	62.2222
90	45	62.3889
-90	90	57.2778
0	90	61.5
45	90	57.1111
90	90	59.6451
-90	-90	50.0556
0	-90	53
45	-90	56.2222
90	-90	55.7778
-90	0	56.8889
0	0	49.3056
45	0	49.0556
90	0	53.4444
-90	45	48.1667
0	45	49.1667
45	45	51.2778
90	45	47.7222
-90	90	61.2778
0	90	49.4444
45	90	56.1111
90	90	52.9321
-90	-90	59.3333
0	-90	76.5556
45	-90	76.8889
90	-90	81.7222
-90	0	50.4444
0	0	63.1944
45	0	57.4444
90	0	60.8889
-90	45	59.2222
0	45	70.4444
45	45	59.9444
90	45	57.5
-90	90	62.1111
0	90	69.1667
45	90	77.7778
90	90	65.0463
-90	-90	55
0	-90	47.9444
45	-90	61.0556
90	-90	63.7222
-90	0	52.6111
0	0	54.7068
45	0	47.2222
90	0	59.7222
-90	45	52.9444
0	45	50
45	45	56
90	45	52.6667
-90	90	53.5556
0	90	56.5556
45	90	55
90	90	53.6265
-90	-90	65.5
0	-90	67.8333
45	-90	64.2222
90	-90	76.5
-90	0	58.7222
0	0	59.1049
45	0	58.4444
90	0	52.4444
-90	45	53.1667
0	45	51.8889
45	45	59.2222
90	45	54.6667
-90	90	51.5
0	90	56.0556
45	90	56.4444
90	90	49.9228
-90	-90	66.1667
0	-90	75.3333
45	-90	74.8333
90	-90	87.4444
-90	0	44.2778
0	0	54.0123
45	0	49.6111
90	0	65.7222
-90	45	61
0	45	59.5
45	45	63.5
90	45	61.9444
-90	90	65.4444
0	90	64.1667
45	90	71.1111
90	90	66.7438
-90	-90	65.2778
0	-90	58.8889
45	-90	65.2778
90	-90	48.8889
-90	0	49.8333
0	0	56.7901
45	0	55.3333
90	0	55.1667
-90	45	57.5556
0	45	60.6111
45	45	57.2222
90	45	54.8889
-90	90	66.0556
0	90	58.6667
45	90	72.2778
90	90	45.1389
-90	-90	54.8333
0	-90	65.7778
45	-90	59.3333
90	-90	68.6667
-90	0	64.6667
0	0	61.6512
45	0	58.1667
90	0	57.3889
-90	45	55.2222
0	45	57
45	45	57.0556
90	45	53.2222
-90	90	52.3889
0	90	53.0556
45	90	56.5
90	90	55.6327
-90	-90	64.2222
0	-90	67.3333
45	-90	79.2222
90	-90	74.0556
-90	0	53
0	0	66.6667
45	0	57.2778
90	0	60.6111
-90	45	54.0556
0	45	62.2778
45	45	65.0556
90	45	51.7222
-90	90	55.2222
0	90	66.7222
45	90	75.4444
90	90	61.5741

## Sheet: 3d
Clean			Masked
Ctrl	Laser		Ctrl	Laser
76.5556	67.2222		75.4444	73.7222
76.6667	73.6111		72.2222	64.7778
85.1667	60.3889		71.6667	77.5
76.0556	74.6111		88.0556	69.8333
87.3333	70.5556		74.2222	65.0556
71.5	76.0556		83.4444	76.9444
81.2222	82		74.3333	60.9444
92.7222	84.6667		71.9444	68.2778
83.3889	77.2222		76.5556	73.8333
84.7222	73.0556		77.7778	68.6111
77.2222	78.6111		81.7222	69.6111
75.0556	66.1111		76.5	57.5
74.3333	69.8889		75.3333	79.3889
75.3333	70.2222		71.1111	62.6667
76.1667	65.7778		74.8333	77.1667
72.2222	64.3333		87.4444	80.1111
70.3333	58.6667		72.2778	69.3333
73.8333	66.4444		75.4444	55.4444
75.8889	72.5556		79.2222	63.6111
71.7222	72.4444		74.0556	67.1667
84.1667	70.7222
85	78.9444
75.2778	86.2778
73.8889	63.7222
80.4444	73.9444
73.8889	70.7222
83.5	71.5
84.4444	63.8889
77.2778	59.2222
74.3333	73.9444
90.7222	81.3889
91.1667	81.8333
88.7778	86.0556
70.6667	51.1667
79.6111	84.5556
93.5556	85.7778
98.9444	86
92.3333	87.0556
77.6667	64.8333
87.0556	83.1667
85.6667	81.1111
86.3889	92.1667
73.8889	63.6667
84.5	63.1111
82.7778	73.4444
88.1667	71.0556
88.2778	79.7222
94.5556	79.8889
87.5556	80.5556

## Sheet: 4a
Clean			Masked
Ctrl	Laser		Ctrl	Laser
67	77.0556		66	73.1667
73.7778	73.4444		70.1667	64.2222
90.5556	68.7778		76.3889	73.1667
87	79.6111		80.0556	67.3889
85.2222	70.2222		83.9444	73.5
73.2778	73.2778		85.7778	87.1667
81.2222	86.7778		60.3889	57.1111
87.3889	84.3333		71.7778	70.3333
81.8333	76.2778		70.2222	78.1111
83.1667	73.3333		68.1667	57.3889
82.8333	84.0556		86.0556	80.5556
71.8889	61.2778		80.5556	71.8333
74.5556	70.5		79.6667	76.1667
70.2222	66.0556		70.2778	62.9444
77.4444	65.7778		74.6111	76.8889
65.3889	62.2222		85.1111	79.7778
55.0556	51.5556		82.5556	64.2778
69.2222	65.6667		80.3889	54.1111
80.0556	70.3333		79.3889	70.0556
70.5	70.5556		72.5	67
88.9444	80.0556
90.9444	86.2222
73.3333	85.4444
85.5556	72.5
84.8889	71.8333
77.2222	72.8333
92.8333	76.2778
78.2778	61.6111
63.1667	58.4444
74.5	71.4444
86.7778	77.2778
89.2778	79.4444
92.6667	90.3333
63.1111	55.6667
73.7778	75.8333
89.7778	86.8889
98.2778	89.1667
95.6667	91.3889
80.0556	74
90.0556	78.3333
85.2222	80.1667
93.1111	94.2222
70.7778	61.9444
83.7222	64.1667
79.7778	71.5556
89.2222	83.6111
91.3889	82.0556
96.3333	87.7222
91.2222	88.2778

## Sheet: 4b
Clean			Masked
Ctrl	Laser		Ctrl	Laser
74.2778	62.3333		71.8889	72.6667
70.7778	64.6111		67.5556	61.8889
59.2778	46.3333		67.2222	72.8889
50.2778	58.1111		86.2778	67.8889
80.5556	64.3333		56.8889	49
67.1111	70.8889		74.3333	65.3889
76.2222	74.6111		75.3333	60.2778
89.1111	77.2222		64	63.3333
73.0556	71.3333		74.3889	66.8333
76.6111	66.6667		75.6667	66.2778
65	60.4444		73.8333	59.2778
71	66.1111		64.1667	49.8333
67.2778	65.9444		67.3889	70.0556
71.0556	67.6667		66.7778	62.8333
68.9444	61.3333		66.9444	70.7778
68.5556	59.4444		79.5556	71.6111
70.4444	58.8889		58.5	64.8889
70.6667	61.6667		67.4444	53.3333
65.8333	66.7778		71.8333	56.3889
66.4444	67.0556		68.5556	62.5556
72.0556	54.7778
70.0556	61.4444
69.0556	74.5
60.7222	51.2222
69.8889	67.1111
64.1667	63.8889
68.3333	61.0556
84.6111	61
75.1111	57.3333
66.8333	65.8889
87.6111	78.5
85.5	72.1667
73.2222	68.9444
69.6667	48.8333
76.2222	80.5
85.3333	72.2778
88.6667	71.5556
76	74.5556
64.8889	56.0556
80.6667	77.0556
76.1667	75.6667
71.1111	79.7778
69.6667	60.8889
75.7222	60.2222
75.3889	67.4444
82.2222	60.8889
74.2778	70.6667
79	65.3889
75.5	67.6111

## Sheet: 4c
Clean			Masked
Ctrl	Laser		Ctrl	Laser
50.3333	65.2222		62.1111	59.4444
61.5556	55.5		54.5556	48.7222
64.7778	79.4444		49.3333	51.7222
60.1667	66.3889		51.6111	51.3333
50.3889	50.1667		54.8333	51
53.1111	51.8333		49.5	50.3889
52.6667	59.5		51	51.0556
47.3333	49.9444		53.3333	54.2778
76.9444	66		50.4444	54.1111
50.6111	58.1667		53.8333	51.2778
50	49.7222		49.6111	53.8333
49	55.7778		64.7222	53.5
57.2222	51.1667		50.6667	52.2222
58.4444	52.9444		60.4444	49.2222
52.5556	57.1111		61.8333	51.2778
53.8889	51.8889		57.3333	50
48.4444	54.1111		55.3333	48.8889
57.4444	53.6111		54.8333	49.3333
53	54.3889		51.7778	50.1111
47.5	50.0556		55.2778	55.7222
56.7222	49.1111
60.8333	56.8889
50.2778	50.3333
61.2778	53.1111
69.2778	58.3889
50.5556	50.7222
66	58.1667
58.7778	55.6667
58.8333	52.2222
49.2222	50.1667
54.1111	52.2222
56.7778	53.3333
52.6667	49.3333
51.7778	50.5556
51.5	52.8333
52.2222	50.1111
60.3889	72.6111
51.2222	50.7222
67.6111	52.2778
56.0556	48.8333
69.6667	49.1111
77.1667	63.6667
51.6667	52.9444
67.7222	53.1667
49.8889	54.4444
54.3333	49.9444
57.5	51.6111
60.7222	48.3333
55.7222	51.7222

## Sheet: 4d (3d and 4a-c)
SPIKE-distance						ISI-distance						RI-SPIKE-distance						Spike count distance
Clean			Masked			Clean			Masked			Clean			Masked			Clean			Masked
Ctrl	Laser		Ctrl	Laser		Ctrl	Laser		Ctrl	Laser		Ctrl	Laser		Ctrl	Laser		Ctrl	Laser		Ctrl	Laser
76.5556	67.2222		75.4444	73.7222		67	77.0556		66	73.1667		74.2778	62.3333		71.8889	72.6667		50.3333	65.2222		62.1111	59.4444
76.6667	73.6111		72.2222	64.7778		73.7778	73.4444		70.1667	64.2222		70.7778	64.6111		67.5556	61.8889		61.5556	55.5		54.5556	48.7222
85.1667	60.3889		71.6667	77.5		90.5556	68.7778		76.3889	73.1667		59.2778	46.3333		67.2222	72.8889		64.7778	79.4444		49.3333	51.7222
76.0556	74.6111		88.0556	69.8333		87	79.6111		80.0556	67.3889		50.2778	58.1111		86.2778	67.8889		60.1667	66.3889		51.6111	51.3333
87.3333	70.5556		74.2222	65.0556		85.2222	70.2222		83.9444	73.5		80.5556	64.3333		56.8889	49		50.3889	50.1667		54.8333	51
71.5	76.0556		83.4444	76.9444		73.2778	73.2778		85.7778	87.1667		67.1111	70.8889		74.3333	65.3889		53.1111	51.8333		49.5	50.3889
81.2222	82		74.3333	60.9444		81.2222	86.7778		60.3889	57.1111		76.2222	74.6111		75.3333	60.2778		52.6667	59.5		51	51.0556
92.7222	84.6667		71.9444	68.2778		87.3889	84.3333		71.7778	70.3333		89.1111	77.2222		64	63.3333		47.3333	49.9444		53.3333	54.2778
83.3889	77.2222		76.5556	73.8333		81.8333	76.2778		70.2222	78.1111		73.0556	71.3333		74.3889	66.8333		76.9444	66		50.4444	54.1111
84.7222	73.0556		77.7778	68.6111		83.1667	73.3333		68.1667	57.3889		76.6111	66.6667		75.6667	66.2778		50.6111	58.1667		53.8333	51.2778
77.2222	78.6111		81.7222	69.6111		82.8333	84.0556		86.0556	80.5556		65	60.4444		73.8333	59.2778		50	49.7222		49.6111	53.8333
75.0556	66.1111		76.5	57.5		71.8889	61.2778		80.5556	71.8333		71	66.1111		64.1667	49.8333		49	55.7778		64.7222	53.5
74.3333	69.8889		75.3333	79.3889		74.5556	70.5		79.6667	76.1667		67.2778	65.9444		67.3889	70.0556		57.2222	51.1667		50.6667	52.2222
75.3333	70.2222		71.1111	62.6667		70.2222	66.0556		70.2778	62.9444		71.0556	67.6667		66.7778	62.8333		58.4444	52.9444		60.4444	49.2222
76.1667	65.7778		74.8333	77.1667		77.4444	65.7778		74.6111	76.8889		68.9444	61.3333		66.9444	70.7778		52.5556	57.1111		61.8333	51.2778
72.2222	64.3333		87.4444	80.1111		65.3889	62.2222		85.1111	79.7778		68.5556	59.4444		79.5556	71.6111		53.8889	51.8889		57.3333	50
70.3333	58.6667		72.2778	69.3333		55.0556	51.5556		82.5556	64.2778		70.4444	58.8889		58.5	64.8889		48.4444	54.1111		55.3333	48.8889
73.8333	66.4444		75.4444	55.4444		69.2222	65.6667		80.3889	54.1111		70.6667	61.6667		67.4444	53.3333		57.4444	53.6111		54.8333	49.3333
75.8889	72.5556		79.2222	63.6111		80.0556	70.3333		79.3889	70.0556		65.8333	66.7778		71.8333	56.3889		53	54.3889		51.7778	50.1111
71.7222	72.4444		74.0556	67.1667		70.5	70.5556		72.5	67		66.4444	67.0556		68.5556	62.5556		47.5	50.0556		55.2778	55.7222
84.1667	70.7222					88.9444	80.0556					72.0556	54.7778					56.7222	49.1111
85	78.9444					90.9444	86.2222					70.0556	61.4444					60.8333	56.8889
75.2778	86.2778					73.3333	85.4444					69.0556	74.5					50.2778	50.3333
73.8889	63.7222					85.5556	72.5					60.7222	51.2222					61.2778	53.1111
80.4444	73.9444					84.8889	71.8333					69.8889	67.1111					69.2778	58.3889
73.8889	70.7222					77.2222	72.8333					64.1667	63.8889					50.5556	50.7222
83.5	71.5					92.8333	76.2778					68.3333	61.0556					66	58.1667
84.4444	63.8889					78.2778	61.6111					84.6111	61					58.7778	55.6667
77.2778	59.2222					63.1667	58.4444					75.1111	57.3333					58.8333	52.2222
74.3333	73.9444					74.5	71.4444					66.8333	65.8889					49.2222	50.1667
90.7222	81.3889					86.7778	77.2778					87.6111	78.5					54.1111	52.2222
91.1667	81.8333					89.2778	79.4444					85.5	72.1667					56.7778	53.3333
88.7778	86.0556					92.6667	90.3333					73.2222	68.9444					52.6667	49.3333
70.6667	51.1667					63.1111	55.6667					69.6667	48.8333					51.7778	50.5556
79.6111	84.5556					73.7778	75.8333					76.2222	80.5					51.5	52.8333
93.5556	85.7778					89.7778	86.8889					85.3333	72.2778					52.2222	50.1111
98.9444	86					98.2778	89.1667					88.6667	71.5556					60.3889	72.6111
92.3333	87.0556					95.6667	91.3889					76	74.5556					51.2222	50.7222
77.6667	64.8333					80.0556	74					64.8889	56.0556					67.6111	52.2778
87.0556	83.1667					90.0556	78.3333					80.6667	77.0556					56.0556	48.8333
85.6667	81.1111					85.2222	80.1667					76.1667	75.6667					69.6667	49.1111
86.3889	92.1667					93.1111	94.2222					71.1111	79.7778					77.1667	63.6667
73.8889	63.6667					70.7778	61.9444					69.6667	60.8889					51.6667	52.9444
84.5	63.1111					83.7222	64.1667					75.7222	60.2222					67.7222	53.1667
82.7778	73.4444					79.7778	71.5556					75.3889	67.4444					49.8889	54.4444
88.1667	71.0556					89.2222	83.6111					82.2222	60.8889					54.3333	49.9444
88.2778	79.7222					91.3889	82.0556					74.2778	70.6667					57.5	51.6111
94.5556	79.8889					96.3333	87.7222					79	65.3889					60.7222	48.3333
87.5556	80.5556					91.2222	88.2778					75.5	67.6111					55.7222	51.7222

## Sheet: 5a
Clean			Masked
Ctrl	Laser		Ctrl	Laser
0.00906453	0.00801864		0.00987276	0.00941959
0.00528038	0.00542116		0.00808848	0.0065554
0.00636701	0.0040764		0.00892079	0.00795949
0.00565263	0.00454114		0.0107224	0.00936434
0.00936182	0.00663393		0.00521116	0.00424499
0.00767267	0.00736628		0.00542125	0.00507568
0.00791319	0.00927666		0.00865759	0.00967572
0.00914866	0.00949821		0.00554598	0.00545572
0.00541985	0.00466414		0.00725733	0.00591197
0.00636431	0.0053566		0.00644176	0.00474874
0.0056866	0.0056434		0.00703256	0.0057554
0.0060164	0.00504256		0.00582937	0.00540796
0.00549255	0.00511354		0.00573314	0.00675227
0.00548014	0.00531199		0.00481672	0.00472011
0.00687113	0.00556657		0.00589903	0.00610677
0.0051752	0.00480786		0.00685308	0.00662376
0.0096917	0.0101587		0.00605312	0.0059253
0.00566411	0.00582343		0.00521904	0.00426821
0.00620575	0.00573502		0.00574326	0.00481709
0.00759542	0.00651927		0.00549591	0.00435653
0.010093	0.00795046
0.0103421	0.00888925
0.0119442	0.0104225
0.00585674	0.00508626
0.00593873	0.00560959
0.00815288	0.00661291
0.0068704	0.00631206
0.0124289	0.00679021
0.0124283	0.00741902
0.00798865	0.00584095
0.00928499	0.00660651
0.00945641	0.00731342
0.00825652	0.0066221
0.00710703	0.00494697
0.00771712	0.008095
0.00813002	0.00801378
0.00797482	0.00713757
0.00792858	0.00690769
0.00811624	0.00686951
0.007979	0.0064944
0.00763681	0.00634537
0.00894037	0.00821686
0.00752074	0.00660296
0.00775537	0.00682001
0.00693215	0.00739888
0.00828452	0.00564634
0.0085207	0.00646431
0.00801427	0.00607033
0.00780587	0.00599402

## Sheet: 5b
Clean			Masked
Ctrl	Laser		Ctrl	Laser
0.395406	0.244605		0.235407	0.335843
0.325888	0.345661		0.323385	0.242807
0.618312	0.448472		0.331765	0.292374
0.585836	0.548843		0.345571	0.373319
0.540857	0.480843		0.553472	0.468785
0.452004	0.465086		0.540497	0.513569
0.536488	0.589685		0.451813	0.528415
0.638989	0.601169		0.404583	0.475666
0.415368	0.425987		0.474956	0.50566
0.614563	0.550209		0.498565	0.412062
0.63924	0.616294		0.438279	0.496343
0.34767	0.298607		0.453929	0.439511
0.533177	0.481037		0.582559	0.535547
0.268911	0.291047		0.5815	0.553552
0.355444	0.323813		0.520564	0.509601
0.382599	0.352499		0.625429	0.576489
0.198371	0.262788		0.282881	0.274726
0.251924	0.251004		0.434032	0.468839
0.41835	0.365248		0.452957	0.443717
0.466045	0.493432		0.414155	0.41535
0.592032	0.528297
0.738603	0.6566
0.46972	0.48182
0.561297	0.60089
0.59416	0.599675
0.387164	0.285258
0.518547	0.428832
0.392043	0.263781
0.311314	0.251836
0.354534	0.388022
0.523057	0.438403
0.551993	0.507843
0.548878	0.525276
0.205172	0.126424
0.502402	0.463651
0.648452	0.527517
0.681942	0.580511
0.630746	0.581086
0.494489	0.440346
0.575949	0.520403
0.629506	0.52356
0.717456	0.67624
0.445183	0.226042
0.474051	0.244797
0.397267	0.259319
0.524057	0.355957
0.613284	0.499216
0.579049	0.512455
0.548198	0.502959

## Sheet: 6a and 7b
Clean			Masked
Ctrl	Laser		Ctrl	Laser
0.05	0.159		0.23	0.04
0.036	0.021		0.13	0.05
0.051	0.164		0.11	0.05
0.208	0.136		0.08	0.03
0.059	0.03		0.14	0.05
0.01	0.058		0.03	0.03
0.036	0.044		0.12	0.08
0.048	0.021		0.02	0.02
0.052	0.019		0.02	0.01
0.018	0.004		0.01	0.02
0.008	0.204		0.06	0.02
0.01	0.021		0.11	0.11
0.026	0.015		0.03	0.06
0.034	0.055		0.06	0.06
0.078	0.039		0.02	0.03
0.025	0.214		0.05	0.02
0.036	0.024		0.21	0.12
0.05	0.028		0.06	0.04
0.02	0.022		0.03	0.06
0.067	0.053		0.04	0.04
0.092	0.076
0.089	0.136
0.138	0.071
0.04	0.043
0.12	0.041
0.074	0.113
0.06	0.221
0.211	0.127
0.256	0.038
0.04	0.038
0.044	0.021
0.04	0.008
0.057	0.073
0.03	0.095
0.058	0.036
0.05	0.041
0.046	0.083
0.026	0.07
0.123	0.079
0.018	0.044
0.029	0.023
0.094	0.052
0.045	0.123
0.049	0.102
0.056	0.115
0.052	0.035
0.047	0.017
0.04	0.044
0.041	0.029

[truncated: 3 more sheets: 6b, 6c, 6d]
